# Supplementary material for: Comparison of the miRNA profiles in HPV-positive and HPV-negative tonsillar tumors and a model system of human keratinocyte clones
Source: BMC Cancer. 2016 Jul 4;16:382. doi: 10.1186/s12885-016-2430-y (PMC4932682; doi:10.1186/s12885-016-2430-y)
Supplement: Additional file 1: Table S1. — Demographic characteristics and clinical-pathological parameters of patients with tonsillar tumors (and available fresh frozen specimens). (XLS 39 kb) [file 12885_2016_2430_MOESM1_ESM.xls]

## Sheet: List1
		Table S1 Demographic characteristics and clinical-pathological parameters of patients with tonsillar tumors (and available fresh frozen specimens).
		CHARACTERISTIC	Value	HPV positive cases	HPV negative cases
				N = 13 [%]	N = 10 [%]
		Gender	male	12 [92]	9 [90]
			female	1 [8]	1 [10]
		Age	mean	57.1	52.5
		Education	≤12	9 [69]	9 [90]
			˃12	4 [31]	1 [10]
		Number of sex partners	≤6	5 [38]	2 [20]
			˃6	8 [62]	7 [70]
		Tobacco status	no	4 [31]	0 [0]
			yes	9 [69]	10 [100]
		Alcohol	no	4 [31]	1 [10]
			yes	9 [69]	9 [90]
		Tumor size	T1+T2	6 [46]	9 [90]
			T3+T4	7 [54]	1 [10]
		Nodal status	N0	3 [23]	4 [40]
			N1-3	10 [77]	6 [60]
		Tumor stage	I+II	1 [8]	4 [40]
			III+IV	12 [92]	6 [60]
		Tumor grade	1+2	8 [62]	9 [90]
			3	5 [38]	1 [10]
		Recurrence	no	9 [69]	8 [80]
			yes	3 [23]	2 [20]
		p16	positive	12 [92]	0 [0]
			negative	1 [8]	10 [100]
		p53	positive	0 [0]	6 [60]
			negative	13 [100]	4 [40]
		HPV DNA	positive	13 [100]	0 [0]
			negative	0 [0]	10 [100]
		HPV16 E6 mRNA	positive	13 [100]	0 [0]
			negative	0 [0]	10 [100]
		Status of HPV genome	integrated	5 [38]	-
			extrachromosomal	4 [31]	-
			mixed	2 [15]	-
