# Supplementary material for: Comparison of the miRNA profiles in HPV-positive and HPV-negative tonsillar tumors and a model system of human keratinocyte clones
Source: BMC Cancer. 2016 Jul 4;16:382. doi: 10.1186/s12885-016-2430-y (PMC4932682; doi:10.1186/s12885-016-2430-y)
Supplement: Additional file 2: Table S2. — Significant (P < 0.05) miRNAs differentially expressed in HPV16 immortalized keratinocytes (tHFK) in comparison to primary human keratinocytes (pHFK). (XLS 39 kb) [file 12885_2016_2430_MOESM2_ESM.xls]

## Sheet: List1
		Table S2 Significant (P<0.05) miRNAs differentially expressed in HPV16 immortalized keratinocytes (tHFK) in comparison to primary human keratinocytes (pHFK).
		Probe name	MiRNA family	Fold change
		hsa-miR-454-5p	mir-454	18.778
		hsa-miR-335-3p	mir-335	10.868
		hsa-miR-335-5p	mir-335	8.361
		hsa-miR-579-3p	mir-548	7.921
		hsa-miR-345-5p	mir-345	6.738
		hsa-miR-361-5p	mir-361	6.271
		hsa-miR-128-3p	mir-128	4.749
		hsa-miR-340-3p	mir-340	3.948
		hsa-miR-501-5p	mir-500	3.068
		hsa-miR-330-3p	mir-330	3.065
		hsa-miR-18a-5p	mir-17	2.815
		hsa-miR-126-5p	mir-95	2.580
		hsa-miR-1180-3p	mir-1180	2.340
		hsa-miR-18a-3p	mir-17	2.338
		hsa-miR-425-3p	mir-425	2.301
		hsa-miR-103a-3p	mir-103	2.273
		hsa-miR-429	mir-8	2.257
		hsa-miR-941	mir-941	2.204
		hsa-miR-944	mir-944	1.992
		hsa-miR-454-3p	mir-454	1.990
		hsa-miR-126-3p	mir-126	1.858
		hsa-miR-205-5p	mir-205	1.800
		hsa-miR-30c-5p	mir-30	1.784
		hsa-miR-221-3p	mir-221	1.574
		hsa-miR-222-3p	mir-221	-1.457
		hsa-miR-135b-3p	mir-135	-1.782
		hsa-miR-539-5p	mir-154	-2.188
		hsa-miR-146b-5p	mir-146	-2.514
		hsa-miR-625-3p	mir-625	-2.617
		hsa-miR-1290	mir-1290	-4.186
		hsa-miR-518f-3p	mir-515	-6.219
		hsa-miR-146a-5p	mir-146	-7.691
		hsa-miR-370-3p	mir-370	-7.729
		hsa-miR-376a-3p	mir-368	-9.021
		hsa-miR-410-3p	mir-154	-14.708
		hsa-miR-376c-3p	mir-368	-15.240
		hsa-miR-485-3p	mir-485	-23.470
		hsa-miR-133b	mir-133	-100.758
		hsa-miR-33a-5p	mir-33	-60076.125
