# Supplementary material for: Comparison of the miRNA profiles in HPV-positive and HPV-negative tonsillar tumors and a model system of human keratinocyte clones
Source: BMC Cancer. 2016 Jul 4;16:382. doi: 10.1186/s12885-016-2430-y (PMC4932682; doi:10.1186/s12885-016-2430-y)
Supplement: Additional file 3: Table S3. — Significant (P < 0.05) miRNAs differentially expressed in keratinocytes immortalized by human telomerase gene (iHFK) in comparison to primary human keratinocytes (pHFK). (XLS 38 kb) [file 12885_2016_2430_MOESM3_ESM.xls]

## Sheet: List1
		Table S3 - Significant (P<0.05) miRNAs differentially expressed in keratinocytes immortalized by human telomerase gene (iHFK) in comparison to primary human keratinocytes (pHFK).
		Probe name	MiRNA family	Fold change
		hsa-miR-627-5p	mir-627	30441.362
		hsa-miR-885-5p	mir-885	48.377
		hsa-miR-489-3p	mir-489	4.360
		hsa-miR-625-3p	mir-625	2.845
		hsa-miR-339-5p	mir-339	2.566
		hsa-miR-205-5p	mir-205	2.009
		hsa-miR-19a-3p	mir-19	1.967
		hsa-miR-485-3p	mir-485	1.764
		hsa-miR-28-3p	mir-28	1.756
		hsa-miR-222-5p	mir-221	-1.445
		hsa-miR-135b-3p	mir-135	-1.533
		hsa-miR-200b-3p	mir-8	-1.760
		hsa-miR-660-5p	mir-188	-2.499
		hsa-miR-532-5p	mir-188	-2.791
		hsa-miR-425-3p	mir-425	-2.882
		hsa-miR-516b-3p	mir-515	-3.399
		hsa-miR-140-3p	mir-140	-3.824
		hsa-miR-210-3p	mir-210	-4.292
		hsa-miR-22-3p	mir-22	-5.414
		hsa-miR-224-5p	mir-224	-5.999
		hsa-miR-452-5p	mir-452	-6.174
		hsa-miR-650	mir-650	-7.069
		hsa-let-7c-5p	let-7	-9.735
		hsa-miR-362-3p	mir-362	-12.391
		hsa-miR-218-5p	mir-218	-15.197
		hsa-miR-34c-5p	mir-34	-16.419
		hsa-miR-328-3p	mir-328	-22.020
		hsa-miR-1271-5p	mir-1271	-53.427
		hsa-miR-146b-5p	mir-146	-71.370
		hsa-miR-199a-3p	mir-199	-1960.837
