# Supplementary material for: Comparison of the miRNA profiles in HPV-positive and HPV-negative tonsillar tumors and a model system of human keratinocyte clones
Source: BMC Cancer. 2016 Jul 4;16:382. doi: 10.1186/s12885-016-2430-y (PMC4932682; doi:10.1186/s12885-016-2430-y)
Supplement: Additional file 6: Table S4. — Significant (P < 0.05) miRNAs differentially expressed in HPV-positive tonsillar tumors in comparison to non-malignant tonsillar tissues. (XLS 43 kb) [file 12885_2016_2430_MOESM6_ESM.xls]

## Sheet: List1
		Table S4 - Significant (P<0.05) miRNAs differentially expressed in HPV-positive tonsillar tumors in comparison to non-malignant tonsillar tissues.
		Probe name	MiRNA family	Fold change
		hsa-miR-302c-3p	mir-302	29.111
		hsa-miR-9-5p	mir-9	24.460
		hsa-miR-125b-2-3p	mir-10	21.689
		hsa-miR-147b	mir-147	16.057
		hsa-miR-523-3p	mir-515	10.983
		hsa-miR-542-3p	mir-542	9.273
		hsa-miR-196b-5p	mir-196	9.195
		hsa-miR-224-5p	mir-224	9.071
		hsa-miR-429	mir-8	9.043
		hsa-miR-944	mir-944	8.487
		hsa-miR-200a-3p	mir-8	8.173
		hsa-miR-1825	mir-1825	8.016
		hsa-miR-200b-3p	mir-8	7.837
		hsa-miR-135b-3p	mir-135	6.766
		hsa-miR-210-3p	mir-210	6.521
		hsa-miR-141-3p	mir-8	6.175
		hsa-miR-452-5p	mir-452	5.280
		hsa-miR-1180-3p	mir-1180	4.695
		hsa-miR-21-3p	mir-218	4.622
		hsa-miR-10a-5p	mir-10	4.513
		hsa-miR-205-5p	mir-205	4.443
		hsa-miR-135b-5p	mir-135	4.425
		hsa-miR-643	mir-643	4.232
		hsa-miR-200c-3p	mir-8	3.698
		hsa-miR-202-3p	mir-202	3.694
		hsa-miR-335-3p	mir-335	3.623
		hsa-miR-27a-5p	mir-27	3.351
		hsa-miR-1244	mir-1244	3.253
		hsa-miR-20b-5p	mir-17	3.253
		hsa-miR-27b-5p	mir-27	3.154
		hsa-miR-15b-5p	mir-15	3.072
		hsa-miR-200a-5p	mir-8	2.924
		hsa-miR-182-5p	mir-182	2.857
		hsa-miR-34a-3p	mir-34	2.854
		hsa-miR-183-5p	mir-183	2.598
		hsa-miR-34a-5p	mir-34	2.573
		hsa-miR-21-5p	mir-21	2.494
		hsa-miR-222-5p	mir-221	2.403
		hsa-miR-335-5p	mir-335	2.378
		hsa-miR-18b-5p	mir-17	2.338
		hsa-miR-130b-3p	mir-130	2.180
		hsa-miR-197-3p	mir-197	2.077
		hsa-miR-27a-3p	mir-27	1.988
		hsa-miR-579-3p	mir-548	1.945
		hsa-miR-132-3p	mir-132	1.699
		hsa-miR-183-3p	mir-183	1.333
		hsa-miR-26a-5p	mir-26	-1.623
		hsa-miR-30a-5p	mir-30	-1.798
		hsa-miR-577	mir-577	-1.813
		hsa-miR-29b-3p	mir-29	-1.980
		hsa-miR-29a-5p	mir-29	-1.997
		hsa-miR-195-5p	mir-15	-2.173
		hsa-miR-214-5p	mir-214	-2.571
		hsa-miR-101-3p	mir-101	-2.612
		hsa-miR-143-3p	mir-143	-2.786
		hsa-miR-30e-3p	mir-30	-2.934
		hsa-miR-425-3p	mir-425	-3.147
		hsa-miR-486-3p	mir-486	-3.191
		hsa-miR-500a-3p	mir-500	-3.333
		hsa-miR-199b-5p	mir-199	-3.334
		hsa-miR-140-3p	mir-140	-3.684
		hsa-miR-204-5p	mir-204	-3.791
		hsa-miR-145-5p	mir-145	-3.974
		hsa-miR-126-5p	mir-95	-4.049
		hsa-miR-145-3p	mir-145	-4.805
		hsa-miR-1247-5p	mir-1247	-5.233
		hsa-miR-505-5p	mir-505	-5.344
		hsa-miR-30a-3p	mir-30	-5.981
		hsa-miR-136-3p	mir-136	-6.714
		hsa-miR-486-5p	mir-486	-7.824
		hsa-miR-1179	mir-1179	-8.498
		hsa-miR-139-5p	mir-139	-9.387
		hsa-miR-1	mir-1	-10.729
		hsa-miR-575	mir-575	-11.791
		hsa-miR-144-5p	mir-144	-12.235
		hsa-miR-184	mir-184	-16.585
		hsa-miR-133a-3p	mir-133	-24.685
