# Supplementary material for: Comparison of the miRNA profiles in HPV-positive and HPV-negative tonsillar tumors and a model system of human keratinocyte clones
Source: BMC Cancer. 2016 Jul 4;16:382. doi: 10.1186/s12885-016-2430-y (PMC4932682; doi:10.1186/s12885-016-2430-y)
Supplement: Additional file 7: Table S5. — Significant (P < 0.05) miRNAs differentially expressed in HPV-negative tonsillar tumors in comparison to non-malignant tonsillar tissues. (XLS 43 kb) [file 12885_2016_2430_MOESM7_ESM.xls]

## Sheet: List1
		Table S5 - Significant (P<0.05) miRNAs differentially expressed in HPV-negative tonsillar tumors in comparison to non-malignant tonsillar tissues.
		Probe name	MiRNA family	Fold change
		hsa-miR-431-5p	mir-431	37.879
		hsa-miR-944	mir-944	27.523
		hsa-miR-196b-5p	mir-196	16.188
		hsa-miR-517c-3p	mir-515	12.679
		hsa-miR-135b-3p	mir-135	10.850
		hsa-miR-224-5p	mir-224	9.384
		hsa-miR-27a-5p	mir-27	7.995
		hsa-miR-485-3p	mir-485	7.305
		hsa-miR-135b-5p	mir-135	6.972
		hsa-miR-623	mir-623	6.535
		hsa-miR-1180-3p	mir-1180	6.484
		hsa-miR-452-5p	mir-452	6.423
		hsa-miR-1825	mir-1825	6.414
		hsa-miR-205-5p	mir-205	5.170
		hsa-miR-210-3p	mir-210	5.025
		hsa-miR-429	mir-8	4.880
		hsa-miR-34c-5p	mir-34	4.851
		hsa-miR-221-3p	mir-221	4.505
		hsa-miR-643	mir-643	4.429
		hsa-miR-517a-3p	mir-515	4.327
		hsa-miR-21-3p	mir-218	3.750
		hsa-miR-200b-3p	mir-8	3.699
		hsa-miR-183-5p	mir-183	3.475
		hsa-miR-200a-5p	mir-8	3.441
		hsa-miR-27a-3p	mir-27	3.236
		hsa-miR-200c-3p	mir-8	3.212
		hsa-miR-301a-3p	mir-130	3.121
		hsa-miR-182-5p	mir-182	3.071
		hsa-miR-193b-3p	mir-193	2.966
		hsa-miR-183-3p	mir-183	2.928
		hsa-miR-1244	mir-1244	2.789
		hsa-miR-193a-5p	mir-193	2.620
		hsa-miR-222-5p	mir-221	2.600
		hsa-miR-223-3p	mir-223	2.518
		hsa-miR-27b-5p	mir-27	2.481
		hsa-miR-323a-3p	mir-154	2.391
		hsa-miR-1260a	mir-1260a	2.202
		hsa-miR-106b-3p	mir-17	2.072
		hsa-miR-550a-3p	mir-550	1.939
		hsa-miR-24-3p	mir-24	1.904
		hsa-miR-151a-3p	mir-28	1.734
		hsa-miR-335-3p	mir-335	1.489
		hsa-let-7d-5p	let-7	-1.389
		hsa-miR-30b-5p	mir-30	-1.461
		hsa-miR-487a-3p	mir-154	-1.474
		hsa-let-7e-5p	let-7	-1.554
		hsa-let-7b-5p	let-7	-1.582
		hsa-miR-564	mir-564	-1.590
		hsa-miR-629-3p	mir-629	-1.616
		hsa-miR-199b-5p	mir-199	-1.628
		hsa-miR-143-3p	mir-143	-1.735
		hsa-miR-125b-5p	mir-10	-1.920
		hsa-miR-30a-5p	mir-30	-1.941
		hsa-miR-145-5p	mir-145	-2.096
		hsa-miR-100-5p	mir-10	-2.106
		hsa-miR-30d-5p	mir-30	-2.145
		hsa-miR-139-5p	mir-139	-2.325
		hsa-miR-26b-3p	mir-26	-2.369
		hsa-miR-29a-3p	mir-29	-2.397
		hsa-miR-20b-5p	mir-17	-2.537
		hsa-miR-486-3p	mir-486	-2.602
		hsa-miR-130b-5p	mir-130	-2.647
		hsa-miR-642a-5p	mir-642	-2.768
		hsa-miR-328-3p	mir-328	-2.806
		hsa-miR-744-3p	mir-744	-2.998
		hsa-miR-520d-3p	mir-515	-3.135
		hsa-let-7g-5p	let-7	-3.142
		hsa-miR-195-5p	mir-15	-3.312
		hsa-miR-99a-5p	mir-10	-3.404
		hsa-miR-29c-3p	mir-29	-3.474
		hsa-miR-26a-5p	mir-26	-3.522
		hsa-miR-139-3p	mir-139	-3.666
		hsa-miR-885-5p	mir-885	-3.725
		hsa-miR-29b-3p	mir-29	-3.811
		hsa-miR-577	mir-577	-4.452
		hsa-miR-101-3p	mir-101	-4.642
		hsa-miR-144-5p	mir-144	-4.964
		hsa-miR-140-3p	mir-140	-5.448
		hsa-miR-29a-5p	mir-29	-5.933
		hsa-miR-138-5p	mir-138	-12.185
		hsa-miR-142-3p	mir-142	-15.980
		hsa-miR-150-5p	mir-150	-17.261
		hsa-miR-204-5p	mir-204	-24.045
		hsa-miR-184	mir-184	-51.691
