# Supplementary material for: Comparison of the miRNA profiles in HPV-positive and HPV-negative tonsillar tumors and a model system of human keratinocyte clones
Source: BMC Cancer. 2016 Jul 4;16:382. doi: 10.1186/s12885-016-2430-y (PMC4932682; doi:10.1186/s12885-016-2430-y)
Supplement: Additional file 8: Table S6. — Significantly (P < 0.05) expressed miRNAs common to both HPV-positive and HPV-negative tonsillar tumors. (XLSX 12 kb) [file 12885_2016_2430_MOESM8_ESM.xlsx]

## Sheet: List1
			Table S6 - Significantly (P<0.05) expressed miRNAs common to both HPV-positive and HPV-negative tonsillar tumors.
			Probe name	MiRNA family	Fold change in TT+	Fold change in TT-
			hsa-miR-224-5p	mir-224	9.071	9.384
			hsa-miR-429	mir-8	9.043	4.88
			hsa-miR-944	mir-944	8.487	27.523
			hsa-miR-1825	mir-1825	8.016	6.414
			hsa-miR-200b-3p	mir-8	7.837	3.699
			hsa-miR-135b-3p	mir-135	6.766	10.85
			hsa-miR-210-3p	mir-210	6.521	5.025
			hsa-miR-1180-3p	mir-1180	4.695	6.484
			hsa-miR-205-5p	mir-205	4.443	5.17
			hsa-miR-643	mir-643	4.232	4.429
			hsa-miR-200c-3p	mir-8	3.698	3.212
			hsa-miR-335-3p	mir-335	3.623	1.489
			hsa-miR-1244	mir-1244	3.253	2.789
			hsa-miR-20b-5p	mir-17	3.253	-2.537
			hsa-miR-27b-5p	mir-27	3.154	2.481
			hsa-miR-183-5p	mir-183	2.598	3.475
			hsa-miR-222-5p	mir-221	2.403	2.6
			hsa-miR-27a-3p	mir-27	1.988	3.236
			hsa-miR-183-3p	mir-183	1.333	2.928
			hsa-miR-26a-5p	mir-26	-1.623	-3.522
			hsa-miR-30a-5p	mir-30	-1.798	-1.941
			hsa-miR-577	mir-577	-1.813	-4.452
			hsa-miR-29b-3p	mir-29	-1.98	-3.811
			hsa-miR-29a-5p	mir-29	-1.997	-5.933
			hsa-miR-195-5p	mir-15	-2.173	-3.312
			hsa-miR-101-3p	mir-101	-2.612	-4.642
			hsa-miR-143-3p	mir-143	-2.786	-1.735
			hsa-miR-486-3p	mir-486	-3.191	-2.602
			hsa-miR-199b-5p	mir-199	-3.334	-1.628
			hsa-miR-140-3p	mir-140	-3.684	-5.448
			hsa-miR-204-5p	mir-204	-3.791	-24.045
			hsa-miR-145-5p	mir-145	-3.974	-2.096
			hsa-miR-139-5p	mir-139	-9.387	-2.325
			hsa-miR-144-5p	mir-144	-12.235	-4.964
			hsa-miR-184	mir-184	-16.585	-51.691
