# Supplementary material for: Comparison of the miRNA profiles in HPV-positive and HPV-negative tonsillar tumors and a model system of human keratinocyte clones
Source: BMC Cancer. 2016 Jul 4;16:382. doi: 10.1186/s12885-016-2430-y (PMC4932682; doi:10.1186/s12885-016-2430-y)
Supplement: Additional file 14: Table S7. — Rotated Component Matrix computed by Rotation Method: Varimax with Kaiser Normalization showing the components of a particular factor sorted by absolute value of loading for each variable. (XLS 146 kb) [file 12885_2016_2430_MOESM14_ESM.xls]

## Sheet: List2
Table S7 - Rotated Component Matrix computed by Rotation Method: Varimax with Kaiser Normalization showing the components of a particular factor sorted by absolute value of loading for each variable.
	Component
1		2		3		4		5		6		7		8
Variable	Absolute value of loading	Variable	Absolute value of loading	Variable	Absolute value of loading	Variable	Absolute value of loading	Variable	Absolute value of loading	Variable	Absolute value of loading	Variable	Absolute value of loading	Variable	Absolute value of loading
g1	-0.968594	g454	0.930222	g1267	-0.985912	g643	0.917263	g196b	0.926898	g5163p	0.832696	g148b#	-0.928165	g3613p	0.88408
g133a	-0.967501	gU8	0.888157	g378	-0.977303	g497	0.89195	g4853p	0.922161	g133b	-0.819053	g1291	0.794557	g5423p	0.867451
g200a	0.921392	g501	0.879036	g3385P	0.95247	g130b#	0.852296	g589	0.921761	g106b#	-0.799966	g660	0.778378	g5763p	-0.860047
g27b	0.887702	g374	0.872868	g596	0.933032	g382	0.839353	g3243p	0.881402	g3395p	0.79025	g361	0.766973	g548d5p	0.853434
g19b	0.877872	g320	0.868847	g766	0.884734	g301b	0.825655	g3423p	-0.874963	g10a	0.783638	g8863p	0.76119	g99b#	0.837164
g206	-0.871723	gU9	0.863265	g26a1#	0.881004	g618	0.822155	g92a1#	-0.861874	g424#	-0.769302	g564	-0.746331	g663B	0.794195
g200b	0.871041	g182	0.851491	g7#	0.860169	g1274B	0.786681	g155	-0.86029	g221	-0.76231	g30e3p	-0.738287	g424	0.793139
g33a#	0.851731	g328	-0.849054	g30a5p	0.845366	g655	0.78575	g146b	-0.858205	g20b	0.748455	g8865p	0.725909	g572	-0.732731
g4255p	0.834943	let7a	-0.834033	g1513p	0.834538	g1208	0.785646	g1423p	-0.824428	g208b	0.747363	g148b	0.715754	g181a2#	0.679791
g410	-0.824415	g186	0.822114	g335	0.832677	g138	-0.772621	g1260	0.80914	g146b3p	0.728447	g601	0.701338	g193#	0.679389
g106b	0.815538	g4835p	-0.814692	glet7i#	0.824966	g135b#	-0.772121	g143	0.803613	g181c#	0.727864	g579	0.699012	g650	-0.660384
g197	0.812984	g29c	0.803992	g141#	0.815654	g3245p	0.771088	g1425p	-0.801119	g720	0.722754	g15b	-0.692416	g7695p	0.652779
g141	0.810553	g629	0.803969	g144#	0.807178	g6285p	-0.768094	g152	0.797593	g283p	0.721575	g597	-0.684148	g573	0.642504
g25	0.805803	g3393p	0.80374	g520c3p	0.801767	g301	0.760708	g135a	0.786267	g194	0.697851	g6283p	0.672041	g12253p	0.628555
let7g	0.789744	g486	0.796598	g517a	-0.795189	g193a5p	0.743889	g8855p	-0.772396	g181a	0.694472	g185	0.670457	g1300	-0.627898
g19a	0.788148	g135b	0.792246	g26b#	0.779068	g539	0.734557	g145	0.765294	g15a	0.68273	g27a#	-0.665139	g363	0.620042
g23b	0.787175	g942	0.78026	g518f	-0.766541	g18a	0.732707	g425#	0.755736	g95	-0.673363	g4235p	0.650706	g22	0.619319
g106a	0.785325	g126	0.770875	g520g	-0.761498	g652	0.730287	g29a	-0.737081	g192	0.669505	g449	0.647743	g181c	-0.613343
g331	0.781541	g566	-0.76764	g195	0.759884	g18b	0.729617	prognosis	0.720676	g222#	-0.656719	g1298	-0.645373	g432#	-0.603129
g34a	0.771773	g511	-0.763398	g126#	0.747022	g520D3P	-0.727371	g370	0.706868	g4553p	-0.65662	g450a	-0.64125	g567	0.590687
g625#	-0.762031	g1395p	0.753266	g664	0.731077	g145#	0.721342	g29b	-0.685308	g365	-0.655015	g242#	-0.622858	g520g	-0.581378
g493	-0.753433	g892b	0.742765	g502	-0.727897	g449b	0.71127	g550	0.683637	g571	-0.636589	g1262	0.622612	g199b	0.569994
g20a	0.736494	g1244	-0.741537	g130b	0.726717	g320B	0.707897	gU7	-0.6746	g204	0.633661	g518b	0.618779	V158	0.568088
g200a#	0.729776	g433	-0.735293	g1305	-0.7252	g224	0.698894	g431	0.63614	let7b	0.630841	g346	-0.618373	g210	0.554332
g30c	0.721506	g148a	-0.73189	g191#	0.721174	g149#	0.692526	g150	-0.631216	let7e	0.618025	prognosis	-0.611598	g5323p	-0.553585
g376c	-0.720232	gU7	0.710457	g22#	0.719963	g25#	0.690919	g34b002	0.628627	gR1393p	0.615863	g494	0.605878	g1275	-0.549607
g128a	0.716354	g335#	0.709998	g345	0.708198	g19b1#	0.677406	g1247	-0.622451	g605	-0.614253	g1183	0.602494	g489	0.537741
glet7g#	0.714028	g107	-0.693907	g183#	0.699084	g5323p	0.669638	g708	0.620208	g1233	-0.612561	g522	0.596853	g31#	0.532066
g125b2#	0.694575	g192#	-0.693148	g144	0.698313	g190	0.66861	g5743p	0.62008	g130a	0.601327	g27a	0.593383	g518f	-0.523888
g592	0.693431	g146a	0.690922	g657	-0.693412	g1825	0.666941	g214#	0.616754	g21	0.59719	g744	0.575846	g627	-0.514102
g429	0.691546	g191	0.687221	g642	-0.681584	g103	0.663494	g95	-0.608065	g3425p	0.59548	g22	0.574856	g519a	0.496995
g99a	0.690192	g1243	0.685043	g888	-0.680532	g296	0.654336	g1274A	0.598327	g26b	0.579966	g622	0.5719	g5903P	0.495419
let7c	0.687016	g625	-0.679503	g375	-0.672947	g550002	0.652953	g622	-0.58371	g1247	-0.57968	g1290	0.570735	g150	-0.473658
g30b	0.682208	g575	-0.675911	g5825p	0.671849	g3315p	-0.640513	g99b	0.58075	g522	0.56743	g29c#	-0.560639	g1227	0.464929
g411	-0.670382	g452	0.675082	g27a#	0.671451	g378	0.639319	g411	0.575991	g1201	0.564873	g25#	-0.55764	g532	-0.464025
g9	0.665139	g517b	-0.670516	g93#	0.664439	g500	0.637609	g450a	-0.572074	g744	-0.561022	g1244	0.551278	g26a	-0.460049
g101	0.656651	g203	0.66767	g10b#	0.659829	g672	-0.635447	g1243	-0.569548	g15b	0.556539	g193a3p	0.549521	g639	0.457389
g223	-0.654673	g125a3p	0.667138	g939	0.655998	g98	0.632061	g376c	0.568623	g202	0.550771	g892b	-0.540704	g3315p	0.455708
g3623p	0.652823	g24	0.666335	g192#	0.654874	g627	-0.623267	g545	-0.568526	g1303	0.547255	g27b#	-0.534174	g708	0.453897
g199b	-0.651345	g567	-0.664693	g30a3p	0.652861	g1276	-0.62079	g214	0.566599	g1227	-0.547127	g320	0.531987	g661	0.44825
g598	0.650396	g193a3p	0.664664	g215	-0.646817	g204	-0.618543	g489	-0.564737	g601	-0.543995	V158	0.531956	g24	0.447359
g99a#	0.641353	g5123p	0.656506	g107	-0.644373	g656	0.618172	g132	-0.56331	g26a	0.540995	g99a	-0.531352	g29b	0.444833
g657	-0.632854	g9#	0.652573	g130a	0.644371	g20a	0.610347	g1403p	-0.561048	g148a	0.536767	g362	0.528306	g200c#	-0.44214
g200c#	-0.629438	g505#	-0.645641	g5903P	0.639358	g1403p	-0.60943	g639	0.560135	g550002	-0.535542	g449b	0.525625	g205	0.439418
g17	0.617937	g577	0.643923	g130a#	-0.636604	g6283p	-0.607468	g505	-0.552822	g454#	-0.52972	g30c	-0.514344	g362	-0.439209
g545#	-0.61726	g200c	0.634152	g523	0.603613	g30d	0.589515	g365	0.549947	g638	-0.523282	g452	0.505754	g1271	0.437975
g1275	0.609991	g449	0.632393	g210	0.60056	g1515P	0.589015	g605	-0.549601	g16	0.521585	g19b1#	-0.503683	g212	0.437266
g4093p	-0.607303	g212	0.631511	g27b#	0.597812	g597	0.580493	g15a	-0.538924	g27a	-0.521441	g3623p	0.502009	g571	0.436627
g3233p	-0.60592	g636	-0.630984	g34b002	0.589366	g185	0.576622	g199a	0.536826	g4863p	0.521048	g6285p	-0.489017	g161#	0.43438
g330	0.604611	g17	0.630583	g517c	-0.584609	g1285	-0.56485	g21	-0.533216	g92a	0.51691	g376a	0.486978	g149	-0.43207
g31	-0.600842	g5823p	-0.626641	g30d	0.573321	g218	-0.559897	g144	0.532914	g10b	0.513493	g125a5p	-0.484338	g1303	0.426386
g376a	-0.599689	g3233p	-0.622387	g4093p	0.572221	g222#	-0.55972	g34a#	-0.53111	g340	0.505585	g15a	-0.478991	g520c3p	-0.424154
g517c	-0.59338	g199a3p	-0.621755	g5823p	-0.566932	g29a	-0.557733	g376a	0.52642	g193a5p	-0.499857	g548c5p	0.476392	g505#	-0.421477
g10b	0.590547	g17#	-0.608618	g550	0.562973	g191#	-0.554145	g26b	-0.518171	g23a	-0.495177	g100	-0.472461	g548c5p	0.420488
g98	0.585432	g5905p0	0.606327	g1515P	0.562542	let7d	0.551547	g28	0.517039	g29a#	-0.493318	g636	-0.469294	g330	-0.419789
let7f	0.583651	g21#	-0.595353	g3315p	-0.560819	g455	0.543594	g1303	-0.513883	g320B	0.489132	g625	0.468319	g195	0.416605
g3425p	0.58239	let7d	-0.595025	g3383p	-0.549997	g573	0.542424	g222	-0.512854	g9	0.486123	g214	0.463654	g564	-0.413236
g15b	0.581881	g888	-0.583704	g484	0.547155	g532	0.540828	g500	0.510341	g523	0.480335	g664	-0.45354	g132	0.411211
g34c	-0.578698	gR1393p	-0.5787	g223#	0.546598	g362	0.540215	g454#	0.508864	g296	0.47829	g345	0.453133	g181a	-0.401771
g487a	0.577604	g598	0.558228	g4835p	-0.544029	g3383p	-0.539921	g9#	-0.502328	g616	0.475736	g5905p0	0.444809	g193b	0.40144
g4863p	-0.570465	g656	-0.55535	g8863p	-0.542762	g199a3p	0.537057	g29c	-0.500206	g511	-0.469019	g545#	-0.442141	g566	0.398932
g125b	0.567884	g29a#	0.551571	g1233	0.542337	g213	0.536555	g22	0.499263	g1290	-0.452163	g221	0.438907	g1825	-0.395104
g200c	0.5599	g214#	-0.550717	g577	0.537622	g223#	-0.525334	g5825p	-0.493439	g125b	0.450719	g296	-0.437177	g455	0.392971
g422a	0.558226	g642	-0.544778	g454#	0.532713	g575	-0.524709	g34c	0.487131	g17#	-0.444689	g10b#	-0.433627	g3245p	0.389734
g34a#	0.555818	g422a	0.541225	g200a#	0.531844	g340	0.513366	g340#	-0.48309	g101	0.444278	g532	0.433026	g545#	-0.389563
g100	0.555105	g592	0.540045	g1180	0.527883	g99a#	0.509812	g1290	0.480545	g455	-0.438238	g99b	-0.429598	let7e	-0.385459
g579	0.554866	g16	0.532568	g203	-0.523885	g30b	0.497176	g29a#	-0.471328	g650	0.435359	g31#	-0.428986	g605	0.384803
g213	-0.554098	g505	-0.529551	g31#	0.519444	let7f	0.49226	g126#	0.470275	g422a	0.424924	g125b	-0.428714	g502	-0.384656
g18b	0.550012	g205	0.52943	g125a5p	0.519107	let7e	0.491087	g144#	0.457855	g363	0.423689	g181c#	-0.427191	g636	0.379094
g378	0.549779	g192	0.527301	g455	-0.518939	g1271	0.490961	g375	0.454711	let7c	0.420637	g125a3p	0.42707	g31	0.378315
g15a	0.549734	g218	-0.524491	V158	0.516024	g494	0.489491	g518b	0.453688	g223	-0.41414	g1260	-0.426597	g30d#	0.373212
g205	0.54853	g1183	-0.518882	g638	-0.514128	g106b#	0.487838	g31	-0.453649	g1276	0.407117	g523	0.425345	g185	0.371317
g7695p	0.548195	g149#	-0.518453	g519a	-0.510199	g146a	-0.486183	g941	0.450519	g663B	-0.40353	g484	-0.424275	g29c#	0.366329
g320	0.546505	g149	0.516731	g136#	0.508611	g161#	0.475448	g661	0.446064	g519a	0.402771	g545	0.416379	g22#	0.361237
g222	0.542833	g4553p	-0.511475	g1300	0.498294	g19a	0.47166	g301	0.445481	g502	0.401978	g941	0.406085	g9#	-0.359946
g149	0.541592	g202	-0.502372	g34a#	0.491891	g181c	0.466185	g183#	0.435763	g661	-0.400282	g1271	-0.402845	g28	0.359152
g1201	0.539872	g320	0.493347	g199a	-0.490022	g629	-0.465435	g363	-0.435753	g487a	0.397072	g424	0.401674	g218	0.357361
g340#	0.538668	g638	-0.490174	g652	-0.489854	g425#	-0.464432	g223#	0.42792	g572	-0.396278	g375	-0.399257	g194	-0.35703
g161#	0.536274	g15a	0.477175	g3425p	-0.485405	g20a#	0.463057	g1274B	0.425677	g135a	-0.395974	g340#	0.397144	g431	0.356532
let7b	0.534299	g31	0.46807	g183	-0.483517	g1291	-0.457482	g212	-0.417619	g346	-0.393448	glet7g#	-0.393998	g191	-0.353287
g92a	0.532745	g199a	-0.465364	g941	0.473675	g155	-0.455609	g432#	0.417213	g433	-0.391394	g1285	0.391595	g505	-0.352641
g181c	0.531784	g34c	0.462166	g5123p	-0.473511	g194	-0.448058	g193b	0.415984	g378	-0.389215	g143	0.391156	glet7i#	-0.349096
g1180	0.531265	g214	-0.461553	g655	0.46935	g1180	0.439986	g494	0.414966	g545#	0.386508	g199a3p	0.387292	g34b002	0.348252
g136#	-0.528604	g519a	-0.461003	g27a	-0.462592	g125b	0.437234	g136#	0.413961	g598	-0.385033	g20a#	-0.386905	g4235p	0.347248
g190	0.528359	g1513p	0.460055	g545	-0.457391	g548c5p	-0.43242	g199b	0.411092	g195	0.382751	g93#	-0.384046	g126#	0.346862
g125a5p	0.528053	g223	0.459587	g197	0.452808	g8865p	-0.432121	let7g	-0.410533	let7g	0.380329	g18a	0.381596	g340	0.345437
g431	-0.527959	g23a	-0.458914	g433	-0.445962	g181a	0.427279	g4235p	0.406083	g5743p	0.379863	g181a	0.380924	g1305	0.344783
g20a#	0.526344	g744	0.457847	g191	0.445716	g92a	0.423784	g135b#	0.405983	g532	-0.379086	g30a3p	-0.377068	g183	-0.340429
g30d#	0.525875	g1227	0.457517	g30d#	0.44449	g29c#	-0.422892	g335	-0.399893	g500	-0.374524	glet7i#	-0.371987	g98	0.338067
g132	-0.525712	g1515P	0.451162	g1183	-0.443307	g660	0.422768	g3383p	0.399674	g432#	0.371959	g150	-0.369474	g941	0.336391
g103	0.525301	g10b	0.450229	g656	-0.442376	g99b	0.419949	g29c#	-0.398837	g30a5p	0.368938	g550	-0.367678	g21#	0.335579
g616	-0.524621	g99a#	0.449982	g571	-0.438281	g365	0.419742	g24	0.398502	g1275	0.367142	g501	-0.356892	g200c	-0.335292
g28	0.519129	g1298	0.445922	g522	0.43605	g487a	-0.417922	g145#	0.39801	g708	-0.366841	g130a#	0.354299	g145	-0.331494
g27b#	0.518527	g128a	-0.445207	g1274A	0.435276	g183	0.416071	g146a	-0.392904	g1262	-0.36485	g141#	-0.354029	g625	-0.329674
g484	0.515918	g213	-0.443403	g100	0.434407	g125a3p	-0.406559	g548c5p	0.392604	g18a	-0.356425	g625#	-0.352971	g146b3p	-0.326884
g518b	0.51418	g5743p	0.442883	g650	-0.429382	g625#	-0.4006	g125b2#	-0.390636	g138	0.35282	g24	0.349788	g106a	0.326457
g30a3p	-0.504869	g424#	-0.44124	g181a2#	0.427899	g150	-0.399485	g26b#	0.389737	g8855p	-0.351176	g193#	-0.348017	g100	0.32531
g5903P	0.498289	g672	-0.438778	g1825	-0.42754	g1201	0.399347	g340	-0.38964	g125b2#	0.347733	g204	-0.34641	g190	-0.324869
g193#	0.496909	g616	-0.435882	let7d	0.423799	g3393p	0.397831	g664	0.389436	g330	-0.345771	g1274A	-0.340811	g487a	0.323371
g1425p	0.487639	g1305	0.433913	g661	0.423504	g1298	0.394142	gU8	-0.384435	g449	0.342524	g222	-0.340004	g23a	0.317858
g486	-0.486886	g1262	-0.432773	g200c#	0.423452	g429	0.39363	g99b#	0.380752	g34b002	0.337399	g3245p	-0.33958	g135b#	-0.316411
g1395p	-0.484355	let7f	0.431228	g20a#	0.419468	g5825p	0.391955	g550002	0.38018	g30d#	-0.336783	g191#	0.339086	g4863p	0.314178
g21#	0.482314	g34a	-0.430823	g283p	0.41144	g361	-0.39098	g101	-0.379198	g15b	0.335363	g224	0.336331	g1403p	-0.310049
g202	0.480711	g183	0.424021	g30e3p	0.410397	g21	0.384076	g161#	-0.376092	g93#	-0.334401	g370	-0.331971	g450a	0.306615
g19b1#	0.478866	g545	0.422645	g1303	0.409792	g17	0.383065	g23a	0.374036	g200c#	0.33349	g34a#	-0.32903	g1276	0.306274
g218	-0.474846	g939	-0.422162	g15a	0.4097	g30d#	-0.38	g16	-0.370971	glet7g#	0.332959	g650	0.327387	g15a	0.304094
g639	-0.474509	g361	0.418322	g9	0.408239	g517b	-0.376306	g130a#	0.367021	g132	0.328527	let7a	-0.324369	g629	-0.301907
g1285	-0.474497	g572	-0.417589	g101	-0.405402	g212	0.375684	g130b	0.366776	g141	0.326411	g596	0.323712	g214#	0.30181
g20b	0.474004	g138	0.415955	g99b	0.401405	g939	-0.370254	g5123p	-0.363991	g100	0.325447	g135b	0.322896	g672	0.299267
g214	-0.471257	g193b	0.4143	g636	-0.398334	g1262	0.36869	g15b	-0.358859	g1274B	-0.323411	g517b	-0.317609	g242#	-0.299002
g30e3p	-0.468235	g30d	0.413717	g505#	0.397664	g193b	-0.368334	g597	0.358214	g126	-0.319056	g25	-0.315997	g328	-0.2955
g517b	0.467155	g125b2#	0.409351	g15b	0.397256	g10b#	-0.366743	g487a	-0.357595	g1423p	0.317293	g5423p	0.310996	g130b#	-0.294081
g942	0.466197	let7c	-0.408443	g21#	-0.396733	g340#	0.35903	g3245p	0.35689	g92a1#	0.316948	g33a#	0.309413	g192	-0.293945
g12253p	0.465496	g720	0.40813	g26a	0.394439	g3623p	0.353803	g242#	0.355618	g222	-0.3165	g22#	-0.307499	g27a	0.293736
g224	0.462018	g618	-0.406861	g4255p	0.393786	g431	-0.350952	g128a	0.355462	g20a#	0.312007	g1305	-0.305768	g15a	0.292705
g23a	0.460702	g148b	-0.404149	g146b3p	-0.390689	g335#	0.349205	g627	0.353614	g215	0.311353	g672	-0.304282	g15b	0.292323
g215	0.451626	g93#	0.396082	g4553p	-0.386887	g148b	0.348468	g1180	0.351084	g370	0.310744	g616	0.303499	g5163p	0.292181
g672	-0.449438	g493	0.390804	g424	0.384229	g135b	0.345936	g484	0.350071	g1298	0.309987	g520c3p	-0.300518	g183#	0.291223
g5123p	-0.447737	g517a	0.390627	g10a	0.38224	g7#	-0.344911	g23b	0.34533	g10b#	0.308321	g592	0.298861	g125a3p	0.290702
g520D3P	0.443823	g1271	0.388463	g494	-0.379577	g8855p	0.343954	g616	-0.342587	g12253p	-0.308292	g283p	-0.294004	g335#	0.290138
g573	0.438406	g450a	-0.387913	g1271	0.379201	g130b	0.339366	g410	0.341765	let7f	-0.307302	g502	0.29354	g221	-0.288082
g152	0.433063	g28	-0.384381	g149#	-0.379093	g136#	0.336061	glet7g#	-0.34017	g3393p	0.305887	g181a2#	-0.292763	g622	0.284439
g5323p	0.429285	g449b	0.381922	g520D3P	0.376923	g16	-0.331108	g4093p	0.338979	g31#	0.304031	g26a	-0.291228	g8855p	-0.282299
g5905p0	0.427423	g346	-0.378757	g489	0.3733	g130a#	-0.330708	g939	0.337791	g29c#	-0.303549	g1208	-0.288614	g144	0.278105
g505#	-0.423787	g200a#	0.368425	g106b	0.369164	g126	-0.330241	g93#	0.330393	g1395p	-0.30245	g19a	0.286403	g16	0.274557
g335#	0.421799	g4863p	-0.367744	g242#	-0.368362	g181a2#	0.329522	g283p	0.329191	g941	-0.300596	g301b	-0.28562	g18b	0.26994
g183	0.42016	g208b	-0.36476	g346	0.36453	g1243	0.328986	g92a	-0.326958	g548c5p	0.297831	g663B	0.282919	g517c	-0.269118
g346	0.417251	g539	-0.363227	g202	-0.363984	g4255p	0.32809	g301b	0.326763	g1285	-0.297727	g21#	0.281907	g199a	0.267181
g26a	0.417166	g320B	-0.362275	g27b	-0.361897	g146b	-0.32801	g183	0.324625	g144#	0.294278	g489	0.28132	g643	0.267079
g191	0.411852	g1233	0.361951	g622	-0.358532	g22#	0.325539	g655	0.323937	g567	-0.293128	g1180	0.28123	g579	0.266186
g133b	-0.410574	g22#	-0.355771	g627	0.356876	g320	-0.324719	g1300	0.319188	g1291	-0.289857	g26b#	0.280558	g5905p0	0.264013
g505	-0.403707	g92a	-0.353647	g193a3p	0.356242	g26b	0.32333	g331	0.315325	g182	0.288168	g213	-0.280213	g494	0.262704
g126	-0.397453	g330	0.35202	g320	0.355803	g145	0.322333	g642	-0.312591	let7a	0.286977	g197	0.27974	g720	0.262047
g210	0.397225	g331	0.351684	g17#	0.353487	g639	-0.318575	g577	0.312584	g200c	0.286728	g429	0.274368	g370	0.261468
g345	0.396404	g12253p	0.350443	g149	0.352286	g331	-0.318336	g744	0.310598	g548d5p	0.285714	g639	0.272778	g106b	0.261216
g548c5p	0.395015	g190	-0.348757	g575	0.351415	g517c	-0.31753	g548d5p	0.310227	g28	0.284742	g411	0.272076	g99a	0.260518
g1276	-0.393491	g25	-0.346298	g4235p	0.348199	g17#	0.316211	g511	-0.309878	g374	0.280158	g376c	0.271205	g550	0.259088
g1274A	-0.388932	g106a	0.346283	g15b	-0.347652	g20b	-0.305876	g330	-0.306958	g141#	-0.279716	g708	-0.269766	g5823p	-0.258965
g1300	-0.384498	g26a1#	0.345166	g103	-0.346116	g4093p	0.30406	g135b	0.306479	g3233p	-0.278396	g3613p	-0.269565	g652	0.256507
g1423p	0.383289	g23b	-0.343991	g135a	-0.344425	g505	-0.303969	g1285	0.306014	gU9	-0.273576	g145#	-0.26889	g19b	0.256498
g1825	-0.380223	g222	0.34317	g425#	0.343924	g186	-0.297142	g564	-0.303892	g888	0.272196	g15a	0.265894	g9	-0.25614
g29b	0.375532	g340#	-0.341701	g34c	-0.343571	g5763p	-0.295646	g378	-0.30372	g193b	-0.270723	let7d	0.259858	g335	0.255614
g1247	-0.374938	g517c	0.339183	g3613p	0.341624	g152	0.295276	g10b#	0.301255	g103	0.270225	g125b2#	0.257875	g5825p	0.255017
g661	0.374327	g1260	-0.339021	g29a#	-0.340353	g1233	0.293761	g224	0.30033	g625	0.269048	g192	0.257543	g1201	0.25462
g148b	0.374075	g26b	0.336132	g1298	-0.339955	g181c#	-0.293615	g598	-0.299699	g1300	0.268474	g455	0.256648	g223#	0.254297
g26b	0.373746	g21	-0.334769	g370	-0.339442	g486	0.291478	g192	-0.298814	g892b	-0.267845	g92a1#	0.25509	g152	0.252858
g5823p	0.373055	g652	0.333456	g566	-0.337766	g4863p	-0.290622	g19b	-0.296118	g25#	-0.264754	g182	0.254669	g375	-0.252216
g660	0.371731	g522	-0.331792	g601	-0.336448	g222	-0.290469	g30d#	-0.294123	g199a3p	0.261863	g424#	0.254218	g500	-0.245788
g708	0.366998	g242#	-0.330581	g8865p	-0.336342	gR1393p	0.290048	g638	0.294113	g566	0.261153	g148a	0.250209	g664	0.243628
g193b	-0.365468	g340	0.323533	let7f	0.336173	g454#	-0.28956	g545#	0.292276	g99a#	0.260683	let7c	-0.250029	g200b	-0.239185
g3395p	0.364284	g18a	0.322922	g1208	0.33383	let7b	-0.2894	g517a	-0.29174	g345	0.259263	g4553p	0.24619	g136#	0.237921
g130a#	-0.363852	g1403p	0.322025	g429	0.333781	g15b	0.287189	g7695p	0.29063	g9#	0.257238	g1227	-0.245697	g30d	-0.237138
g17#	-0.357887	let7b	-0.320678	g7695p	0.333103	g30a5p	0.283907	g571	-0.29019	g520c3p	0.257116	g30b	-0.242323	g6285p	0.23639
g199a	-0.356764	g489	-0.320659	g205	-0.327325	g642	-0.283777	g429	0.289022	g592	0.249935	g9#	0.240227	g135a	-0.235702
g222#	0.35469	g301	0.319554	g222#	0.327033	g5423p	0.283333	g107	0.288641	g579	0.244904	g1425p	0.239523	g550002	-0.233405
g130b	0.353153	g29c#	-0.315825	g214#	0.32674	g141	-0.281655	g3233p	0.287967	g183#	0.238942	g410	0.238331	g15b	0.232253
g203	0.352659	g215	-0.314096	g564	0.324145	g203	0.280122	g573	0.286199	g489	0.238894	g136#	0.236782	g203	-0.232102
g186	0.351353	g1274A	-0.312958	g3395p	-0.321422	g518b	-0.278352	g199a3p	0.285418	g106a	0.238453	g454#	-0.236051	g520D3P	-0.231349
g363	-0.351191	g99b#	0.312444	g193b	-0.316881	g3423p	-0.277928	g382	0.283707	g148b	-0.237462	g141	0.234479	g320	-0.230872
g1208	0.351108	g532	0.310521	g452	0.312539	g493	-0.276735	g106b#	0.28309	g656	0.234501	g939	0.233262	g130a#	0.230803
g8865p	-0.350617	g206	-0.308797	g5743p	0.311127	g205	0.275593	g130a	0.278882	g4235p	0.234356	g3423p	-0.23274	g625#	-0.229861
g571	0.349404	g30c	0.305506	g30b	0.309119	g10b	0.275432	g888	0.274842	g125a5p	-0.234343	g200c	0.232122	gU9	-0.229597
g1227	0.349153	g194	-0.303009	g942	0.303322	g424#	0.271416	g148b#	0.272777	g223#	-0.233108	g1395p	-0.231419	g206	0.229144
g432#	0.348002	g497	-0.300907	g128a	0.303292	g663B	-0.269958	g181a2#	-0.270293	g146a	0.230127	g5903P	0.228883	g1233	0.227384
g145#	-0.347797	g130a	0.296747	g1276	-0.300426	g4553p	0.269395	g125a5p	0.267428	g146b	-0.229504	g1303	-0.226577	g410	0.227093
g146b3p	0.347597	g1201	-0.295482	g193#	0.299175	g589	0.26882	g26a	-0.267035	g24	-0.227955	g208b	-0.226327	g939	0.226542
g766	-0.344437	g161#	0.293467	g34a	-0.298015	g638	0.268682	g9	-0.264193	g5905p0	-0.226149	g193b	0.226314	g365	0.222781
g141#	0.342898	g30a3p	0.289985	g223	-0.294928	g432#	-0.267166	g181c#	0.264007	g484	0.226145	g23b	-0.225478	g146b	0.222559
g5163p	-0.341424	g132	0.288011	g296	0.292977	g30c	0.265067	g34a	-0.26366	g636	0.225265	g433	0.224829	g539	-0.222172
g1262	0.341237	g429	0.284741	g487a	-0.290886	g3395p	0.263737	g215	-0.259497	g493	0.224407	g183#	-0.224059	g130b	0.221447
g1183	-0.34095	g1276	0.283559	g376a	0.290395	g29b	-0.26373	g149	0.25897	g210	0.222167	g330	-0.221058	g95	-0.220314
g539	-0.340056	g4093p	-0.282196	let7b	0.289363	g1244	-0.258904	g1201	0.255751	g34a	0.220695	g202	-0.217073	g517b	-0.220293
g941	0.339779	g141	0.28157	g382	0.28599	g221	0.258706	g194	0.253884	g3383p	-0.22054	g577	0.216888	g1247	0.220278
g5743p	-0.33952	g3623p	-0.279677	let7e	0.285834	g200c#	0.257545	g1275	0.253706	g1183	-0.22048	g493	0.214661	glet7g#	-0.219614
g208b	0.336653	g183#	0.279316	g193a5p	-0.285586	g26b#	-0.256416	g362	0.253075	g29c	0.219595	g511	-0.21346	g10b	0.218814
g10a	0.328624	g382	-0.278987	g1275	-0.284039	g214#	0.25055	g518f	-0.25204	g301	-0.215936	g200c#	0.2111	g148b#	0.216868
g575	-0.328288	g210	0.276003	g5905p0	0.283406	g149	0.248091	g1271	0.251234	g320	0.214624	g422a	-0.206467	g3233p	-0.215882
g577	-0.327296	g106b	0.275785	g130b#	0.28203	g215	-0.245702	g12253p	-0.251098	g3623p	-0.214224	g29a#	0.205234	g3243p	-0.211924
g3383p	-0.327065	g181c#	0.275268	g23a	-0.280872	g133b	-0.245074	g208b	0.25083	g454	-0.213535	g223	0.201115	g493	-0.210907
g452	0.32343	g200b	0.275216	g135b#	0.275714	g125a5p	0.242851	g221	0.248631	g1403p	0.212861	g431	0.200807	gR1393p	0.205834
g31#	-0.322414	g26b#	0.274923	g95	-0.273991	g1274A	0.242754	g422a	0.24724	g5825p	-0.212831	g5743p	0.20023	g1290	0.205304
g4853p	-0.315534	g181c	0.273524	g539	0.272527	g363	-0.241255	g720	-0.247104	g200b	0.212087	g215	-0.193375	g34c	-0.205201
g143	-0.31444	g30b	0.268655	g3623p	0.268393	g370	-0.240718	g20b	-0.244398	g382	-0.209181	g618	-0.191847	g27b#	0.198414
g3243p	0.314438	g362	0.268153	g6283p	-0.266814	g146b3p	-0.240509	g452	0.242633	V158	-0.206309	g1274B	-0.189109	g1274B	0.197427
g517a	-0.301742	g20a#	0.263396	g4863p	-0.264025	g193a3p	0.239425	g17#	-0.239966	g145	-0.204783	g31	-0.188135	g213	0.194127
gR1393p	0.301365	g224	0.262955	g422a	0.263663	g8863p	-0.237342	g182	0.238841	g449b	-0.202206	g26a1#	-0.186787	g148a	-0.193993
g622	-0.298108	g27a#	-0.26048	g161#	0.263	g566	-0.235336	g192#	0.235944	g199a	0.201965	g3233p	0.183673	g3383p	0.193489
g25#	0.288512	g223#	-0.259651	g625	0.261982	g410	-0.235165	g519a	0.234732	g657	-0.200247	g1825	-0.183228	g193a3p	0.192068
g149#	0.288185	g1290	-0.257585	g432#	0.260266	g523	-0.234032	let7a	0.232722	g1180	-0.198213	g331	-0.182353	g1285	0.190981
g18a	0.284828	g1285	-0.255553	g25	0.258902	g195	0.233343	g3393p	0.232627	g1271	-0.195336	g378	-0.181636	g3423p	-0.188246
g99b	0.284678	g1247	0.254762	g301b	0.252033	g501	0.232912	g539	0.231306	g766	0.194388	g539	-0.179181	g283p	0.185454
g283p	0.282716	g4235p	-0.25187	g363	0.247492	g1305	-0.230854	g213	0.229073	g642	-0.193246	g942	-0.172597	g33a#	0.184665
g242#	-0.278124	g103	0.251459	g374	0.245883	g328	0.227663	g328	-0.226218	g205	0.192652	g19b	-0.170621	g19a	0.184253
g7#	0.277796	g520g	0.244812	g5763p	-0.244564	g567	0.226965	g25	-0.226099	g425#	-0.192198	g1403p	-0.16926	g128a	-0.183721
g144	0.276636	g597	-0.244001	g1227	0.243036	g661	0.225807	g15b	-0.222572	g1243	-0.190498	gR1393p	0.169232	g133a	0.183077
g145	-0.274897	g145	-0.24048	g125b	0.242785	g1395p	0.223124	g206	0.219239	g136#	-0.190064	g1276	-0.16805	g145#	0.182221
g720	0.273289	g579	-0.237931	g204	0.242195	g15b	0.222889	g1233	-0.219115	g144	-0.189145	g92a	-0.167566	g25#	-0.180101
g340	0.271646	g639	-0.236686	gU8	-0.240973	g376c	0.22255	g523	-0.21903	g545	-0.186359	g500	-0.165715	g1515P	-0.180063
g523	-0.271459	g99a	-0.235515	let7c	0.239434	g548d5p	-0.220294	let7c	0.218884	g7#	-0.185217	g146a	-0.163128	g433	-0.178696
g375	0.269499	g564	-0.234341	g16	0.238916	g30a3p	-0.219495	g5323p	-0.217422	g3385P	0.182875	g548d5p	0.162086	g1208	0.178318
g605	0.268645	g29a	0.234028	g28	0.23827	g650	-0.219172	g10a	-0.216055	g3315p	0.18269	g12253p	0.160522	g320	0.174359
g196b	-0.26326	g33a#	0.233923	g33a#	0.236395	g572	-0.218803	g6283p	-0.211923	g242#	-0.180782	g7#	-0.159619	g197	-0.173147
g1290	0.260671	g627	-0.23294	g330	-0.233952	g28	0.217819	g3425p	-0.204159	g939	-0.178482	g374	0.158446	g191#	0.17283
g212	-0.259594	g10b#	0.231599	g1423p	-0.23297	g106a	0.215923	V158	-0.203109	g29b	0.175981	g146b	-0.158398	g34a#	0.172127
g30d	0.25813	g5423p	0.230779	g328	0.232878	g616	0.214716	g572	0.202014	g99a	0.175602	g103	0.15754	g484	0.170492
g5763p	0.257699	g3383p	-0.230104	g29b	-0.232305	g484	-0.21442	g5823p	0.200972	g21#	0.174953	g145	-0.157303	g577	-0.169289
let7e	0.255631	g500	0.228876	g186	0.231456	g519a	-0.21412	g5163p	-0.19974	g501	-0.173281	g1267	-0.156437	g1274A	0.167457
g16	0.254166	g941	0.228769	g335#	-0.229381	g143	-0.209368	g335#	-0.198887	g520D3P	0.173132	g135a	0.155517	g422a	-0.164628
g361	-0.251567	g1291	-0.226381	g618	-0.228226	g625	0.209293	gR1393p	-0.198107	g5763p	-0.173104	g27b	0.154113	g454	0.164581
g6285p	0.251054	g98	-0.225241	g99a	0.2273	g4235p	0.208856	g4255p	-0.193774	g17	0.172346	g223#	-0.152882	g29a	0.162581
g125a3p	-0.250777	g145#	-0.2239	g12253p	0.225936	gU9	-0.208391	g193#	-0.191686	g181c	0.17099	g193a5p	0.151841	g340#	0.16233
g21	0.250343	g411	-0.221549	g720	0.225686	g92a1#	-0.207628	g625#	-0.191277	g7695p	-0.166938	g638	0.151675	g301	0.160768
g193a5p	0.242168	g30e3p	0.221022	g133b	0.224894	g23b	0.206233	g1262	0.190741	g625#	0.164999	g10a	-0.151243	g616	0.160759
let7d	0.240939	g181a2#	-0.2187	g643	0.224616	g601	-0.205818	g942	-0.189671	glet7i#	-0.164839	g575	0.149987	g766	-0.158638
g362	0.238997	g661	-0.217211	g567	0.224352	g10a	0.205067	g449	0.189627	g27a#	-0.164576	g98	0.149589	g320B	-0.158511
g497	0.238422	let7e	-0.214163	g10b	0.223688	g605	-0.204352	g3395p	-0.188058	g31	0.163224	g766	-0.149122	g449b	0.157796
g135b#	-0.231042	g432#	-0.213273	g20a	-0.221524	g5905p0	-0.204339	g374	-0.187538	g340#	0.163048	g661	0.14909	g193a5p	0.157575
g532	0.230663	g7695p	-0.205687	g500	-0.219558	g335	-0.203608	g218	0.186716	g98	0.162126	g3243p	0.147797	g454#	0.156896
g29a	-0.228548	glet7g#	-0.20425	g1290	0.218794	g242#	-0.20291	g656	0.184218	g130b	0.161308	g1243	0.147482	g99b	-0.156151
g3423p	0.226078	g150	0.204229	g1244	-0.218748	V158	0.202219	g629	-0.183966	g486	0.159195	g214#	0.146372	g657	0.156142
g601	0.225696	g27a	0.202716	g493	0.218572	g208b	-0.201727	g30a3p	0.183864	g33a#	0.15857	g720	0.146249	g17	0.153557
g545	-0.225315	g199b	-0.202387	g892b	-0.213024	g345	-0.197687	g200c	0.180174	g143	-0.156279	g1300	0.143447	g30b	-0.153536
g138	0.225188	g195	-0.196586	g23b	-0.210004	g411	0.197149	g520D3P	0.180174	g130b#	0.155872	g378	-0.142255	g204	0.15081
prognosis	0.223428	g200a	0.19566	g518b	-0.209334	g592	0.195707	g320B	-0.179752	g8863p	0.155753	g1513p	-0.140823	let7b	-0.149888
g30a5p	0.216697	g657	0.193948	g145#	0.208503	g511	-0.195113	g1227	-0.178854	g199b	-0.155237	g572	0.140762	g101	0.148092
g9#	0.21322	g8855p	-0.193323	let7g	0.207512	g130a	0.19416	g660	-0.176715	g652	0.153899	g5825p	-0.140641	g411	0.147324
g130b#	0.212591	g605	0.192759	g20b	0.207383	g5823p	-0.191675	g148a	0.173059	g517a	-0.153031	g34c	0.138754	g642	-0.145034
g185	-0.210641	g18b	-0.192252	g3243p	0.207048	g708	0.191537	g27b#	-0.172783	g328	-0.15253	let7f	-0.137677	g29a#	0.144307
g26a1#	0.209427	g125b	-0.185716	g362	0.206654	g941	-0.19094	g18b	0.171333	g200a	0.147827	gU9	-0.137488	g301b	-0.142794
g424#	-0.208066	g335	0.184998	g99a#	-0.205549	g99a	0.188311	g1515P	0.171271	let7d	0.147632	g518f	-0.137362	g374	0.141749
g518f	0.205106	g29b	0.184473	g125a3p	0.201027	g106b	0.187016	g8865p	0.170897	g185	0.147153	g8855p	-0.135878	g1260	-0.141155
g1515P	0.204517	g370	0.184221	g92a1#	-0.197457	g99b#	-0.186463	g186	-0.169436	g505#	0.144787	g432#	-0.134569	g21	0.140665
g425#	-0.203667	g196b	0.18377	g200b	0.195867	g31#	-0.185507	g106a	0.16635	g224	-0.144683	g1247	-0.134073	g146a	-0.138949
g29a#	0.20326	g143	-0.18147	g208b	-0.19403	g720	0.18525	g100	0.165816	g1515P	0.143833	g3425p	0.133888	g744	0.136093
g301	0.202224	g27b	-0.177886	g132	-0.185256	g193#	-0.184918	gU9	-0.163903	prognosis	0.142939	g144	0.133622	g135b	-0.135195
g296	0.201184	g664	-0.176982	g135b	0.182837	g128a	0.183767	g31#	-0.163615	g214#	-0.142316	g126#	-0.133354	g523	0.132684
g320B	-0.200624	g523	0.17312	g376c	0.180586	g545#	0.181118	g21#	-0.163501	g411	-0.141645	g550002	-0.132997	g181c#	0.13099
g183#	0.199216	g133b	-0.170652	g550002	0.178734	g4853p	-0.177739	g517b	-0.163435	g126#	-0.138216	g656	-0.132448	g618	-0.130496
g1403p	-0.195724	g365	0.170492	g98	0.174141	g1275	-0.174775	g618	-0.162924	g213	0.138013	let7e	-0.130516	g215	-0.130243
g148a	0.194157	g5903P	0.169888	g331	0.173931	g505#	0.17471	g650	-0.155763	g375	0.136165	g30d	-0.128424	g1425p	-0.12957
g15a	0.193344	g6283p	0.169876	g3393p	-0.172455	g12253p	0.174679	g30b	-0.154852	g672	0.134795	g497	0.127042	g182	0.128531
g589	-0.18892	g136#	-0.169691	g454	-0.171773	g5163p	-0.174537	g320	0.153363	g643	0.13424	g3393p	0.126492	g452	0.127575
g150	0.188771	g660	0.168251	g497	0.171634	g223	-0.173887	g190	-0.149236	g20a	0.133298	g335#	0.125633	g149#	-0.127275
g655	-0.185864	g6285p	-0.168202	g182	0.171057	g502	-0.172494	g181a	0.149219	g3613p	0.133158	g186	-0.1252	let7c	-0.127238
g126#	0.183399	g130a#	-0.1681	g589	0.167245	g545	-0.171687	g27a	0.14833	g193a3p	-0.130728	g99b#	-0.12425	g425#	-0.126555
g181a2#	-0.1809	g30d#	0.165607	g30c	0.166067	g34c	0.169912	g200a	0.146864	g655	0.129601	g106a	0.124208	g200a	-0.119671
g223#	-0.179838	g301b	0.164043	g616	-0.164413	g200a	-0.16838	g3315p	0.145048	g99b	-0.129481	g30d#	-0.121819	g144#	0.11916
g638	-0.17628	g345	0.162771	g505	0.163302	g34a#	0.167468	g126	0.142196	g22	0.128502	g138	0.121812	g10a	0.119047
g8863p	-0.171135	g125a5p	0.162064	gU9	-0.159177	g424	-0.166091	g26a1#	0.140784	g320	0.128105	g519a	0.119743	g192#	0.116993
g146a	0.170037	g155	0.157379	g1243	-0.157691	let7a	0.165369	g4835p	-0.138778	g206	0.126545	g99a#	-0.118829	prognosis	-0.116278
g95	0.169577	g550002	-0.157297	g320B	0.155298	g191	-0.158318	let7b	0.137195	g518b	-0.126265	g888	-0.116767	g424#	0.11602
g627	-0.162631	g296	0.149889	g19a	-0.155149	g192	-0.158186	let7e	0.135472	g1825	-0.125876	g106b	0.115807	g223	-0.115864
g888	0.154269	g1208	0.149767	g592	0.154018	g3385P	0.15703	g138	-0.1348	g1513p	-0.125633	g517c	0.115775	g3385P	0.114487
glet7i#	0.153212	g135a	0.148519	g19b1#	0.152798	g1513p	0.156928	g223	0.132595	g577	-0.124367	g210	-0.11459	let7d	0.109928
g146b	-0.150424	g375	0.146609	g26b	0.152519	g202	-0.156063	g502	-0.130784	g125a3p	-0.124358	g144#	-0.114322	let7a	-0.106098
g8855p	0.148597	g126#	0.145922	g663B	0.152353	g200b	0.152764	g1513p	0.130553	g1260	-0.122722	g212	-0.11407	g26b#	-0.104836
let7a	0.147445	g1825	-0.145466	g214	-0.151009	g29c	-0.150941	g200a#	0.130454	g8865p	-0.12227	g320	0.113338	g93#	0.103183
g1303	-0.145222	g3395p	0.14453	g340	0.150568	g892b	0.150301	g25#	-0.128992	g190	-0.121541	g133b	0.11323	g942	-0.10064
g625	0.144501	g100	-0.142321	g181c#	-0.149284	g144#	0.149084	g30c	-0.12734	g6283p	-0.118347	g17#	-0.113164	g522	0.10007
g636	0.143868	g99b	-0.136019	g5163p	-0.148544	g206	-0.148239	g8863p	0.125432	g19a	-0.117564	g4863p	0.111751	g27b	0.0995424
g4553p	-0.14126	g663B	-0.135883	g222	0.147603	g93#	0.146081	g130b#	-0.122956	g30b	0.115781	g29c	-0.111344	g26b	-0.0992011
g1244	-0.140536	g20b	-0.134369	g598	-0.14755	g210	-0.145553	g892b	0.122562	g155	0.114219	g101	0.1112	g30a3p	0.0976889
g502	0.138878	g376a	0.134117	g19b	0.147497	g197	-0.143545	g146b3p	-0.12244	g627	0.113963	g222#	0.110758	g511	0.0974552
g1305	-0.138698	g708	-0.134043	g29c#	0.146323	g100	0.142959	g210	0.120021	g186	0.112972	g4853p	0.10984	g92a	-0.0959487
g24	0.137295	g19b	-0.130554	g213	-0.144052	g376a	-0.138649	g493	0.119727	g596	0.112414	g21	0.10961	g30a5p	0.0956515
g424	0.136644	g622	-0.129173	g196b	0.142317	g9	-0.137695	g6285p	-0.118911	g410	-0.110348	g23a	-0.108093	g429	-0.0953037
g1291	-0.135914	g20a	0.128335	g199a3p	-0.142231	g1	0.136383	g433	0.118349	g301b	-0.109699	g1201	-0.107645	g125b2#	0.095026
g6283p	-0.135728	g27b#	-0.124508	g340#	0.141914	g1425p	-0.136303	g98	0.117297	g130a#	0.105927	g1423p	0.107459	g138	-0.0949435
g15b	0.135554	g146b3p	0.123992	g152	0.141002	g101	0.134243	g592	-0.116924	g19b1#	0.103401	g95	-0.107168	g5743p	-0.0940549
g130a	-0.135336	g1	-0.123845	g605	0.140991	g330	0.13009	g652	-0.116579	g212	-0.103127	g199a	0.107124	g638	0.0938383
g618	-0.135325	g191#	-0.122054	g106b#	0.140603	g182	-0.128921	g20a#	0.115027	g5123p	-0.102136	g130b	0.106701	g589	0.0937898
g370	0.134541	g130b#	0.12122	g639	0.139018	g378	-0.126462	g27b	0.111237	g1425p	0.0990462	g30a5p	-0.106105	g141#	0.0932578
gU7	0.133523	g144	0.121196	g218	0.138581	g449	-0.125336	g454	0.108826	g30e3p	0.098957	g194	-0.105157	g196b	0.0919211
g181c#	0.128827	g1303	0.116515	g200a	0.13784	g564	-0.123416	g203	0.108523	g107	-0.0980083	g199b	-0.104406	g17#	-0.0917639
g22#	0.125118	g1275	-0.115113	g1285	0.135588	g200a#	-0.122352	g567	0.106944	g191#	-0.0977633	g132	-0.104329	g888	0.0917141
g34b002	0.125075	g19b1#	0.112712	g410	0.133852	g15a	-0.122306	g193a3p	-0.105789	g193#	0.0976779	g3395p	0.104097	g1244	-0.0911357
g572	-0.123029	g148b#	0.107488	g431	0.133704	let7g	0.121034	g505#	-0.102513	g452	-0.0921696	g1233	0.10291	g133b	-0.0893624
g194	-0.119822	g550	0.105818	g1425p	-0.131492	g1290	-0.120697	g222#	0.101644	g200a#	-0.0920347	g181c	0.102876	g449	-0.0873119
g374	0.119273	g424	0.10573	g18b	0.130554	g422a	-0.120512	g19b1#	0.101471	g22#	0.0907574	g573	-0.102759	g200a#	-0.0867638
g1513p	0.118988	g130b	-0.10501	g141	-0.127353	g622	-0.119349	g663B	0.0974857	g203	-0.0905131	g566	0.100627	g575	0.0866294
g455	-0.118685	g101	-0.10472	g361	0.127228	g664	-0.119266	g1	-0.096577	g183	0.0897592	g10b	-0.0983207	g3425p	-0.0860935
g214#	-0.118422	g5163p	-0.103671	g424#	-0.126195	g5743p	0.118522	g17	0.0954057	g30d	0.0889126	g1	0.0967047	g4835p	0.0853065
g192#	0.117857	g650	0.102493	g1274B	0.124562	g454	-0.115316	g497	0.0944825	gU7	-0.0888673	g1515P	-0.0937505	g29c	0.0815031
g1243	0.117797	g766	0.101738	g411	0.12279	g1260	-0.113348	g5905p0	-0.0943557	g618	0.0880121	g487a	-0.092859	g4093p	-0.0794104
g450a	0.11639	g518f	0.101695	g660	-0.118475	g5903P	-0.112388	g195	-0.0941002	g181a2#	-0.0829362	g3315p	0.0928306	g26a1#	-0.0753442
g550002	-0.115997	g410	0.0988331	g9#	0.117506	g183#	-0.107617	g33a#	-0.0935737	g5423p	-0.0821313	g340	0.0925052	g1	0.0738849
g106b#	0.114701	g625#	0.0961853	prognosis	0.115793	g34a	0.10698	g193a5p	-0.0912526	g26b#	-0.0820739	g520D3P	0.0922547	g1423p	-0.0737328
g5825p	-0.113621	g518b	-0.0946337	g138	-0.11324	g517a	-0.10502	g15a	-0.0901145	g494	-0.0807041	g130b#	-0.090901	g125a5p	0.0736878
g22	-0.113588	g1300	-0.093623	g708	0.112394	g95	0.101651	g501	-0.0897971	g429	-0.080235	g5763p	-0.0896234	g501	0.0684703
gU9	0.112624	g455	0.0934291	g744	0.112276	g29a#	-0.100776	g346	0.0872572	g135b#	0.0798167	g18b	0.0877027	g202	-0.0681309
g744	-0.110045	g5825p	0.0921245	g517b	-0.111848	g9#	0.0954042	g1208	-0.0861136	g573	-0.0792192	g200a	0.0875135	g23b	0.067933
g652	-0.108249	g487a	-0.0914842	g133a	0.109993	g433	-0.0947842	g657	-0.0858057	g34c	-0.0770982	g3385P	0.0874018	g361	0.065841
g27a	0.106569	g502	0.091153	g486	-0.109402	g520g	-0.0940888	g575	0.0804753	g942	-0.0770414	g126	0.086514	g8865p	-0.0633337
g522	-0.104821	g520D3P	0.0860863	gU7	-0.108963	g126#	-0.0931182	g579	-0.0791542	g30c	0.074795	g629	-0.0864188	g25	0.0629026
g1298	-0.1048	g3613p	-0.0858276	g3423p	-0.108093	g489	0.0909373	g191	-0.0786843	g505	0.0739289	g183	-0.0862442	g655	0.0622572
g643	-0.104698	g26a	-0.0809645	g378	-0.105724	prognosis	-0.0907305	g520c3p	0.0784538	g149#	0.0728383	g4093p	-0.0849205	g92a1#	-0.0605418
g328	0.101606	g5763p	0.0786314	g221	0.104494	g3243p	-0.0907284	g133a	0.0774364	g19b	-0.0723884	g320B	-0.0811425	g30e3p	0.0541922
g204	0.100465	g10a	-0.0776645	glet7g#	0.104305	g133a	-0.0906714	g106b	0.075693	g4853p	-0.0697995	g657	0.0810442	g20a#	0.0541684
g382	-0.0987238	g200c#	-0.0756701	g5323p	-0.102512	glet7g#	0.0867422	g636	0.0745768	g152	0.0672872	g7695p	0.0803279	g3395p	0.0533057
g5423p	0.0985458	g484	-0.0755455	g185	-0.10148	glet7i#	-0.0813982	g30d	-0.0731367	g564	0.0671273	g643	0.0766488	g1298	-0.0528113
g567	0.0983298	g31#	-0.0740669	g106a	0.100978	g1300	0.0794093	g532	-0.0726114	g424	0.0669726	g106b#	0.0761858	g103	-0.0525536
g3385P	0.0950323	g3243p	0.0727947	g548d5p	0.0992071	g144	-0.0785665	g1183	-0.0698623	g3245p	0.0669509	g505#	-0.076	g222	0.0511323
g1271	0.0942305	g146b	0.0726862	g6285p	-0.097653	g21#	0.0781251	g202	-0.0677331	g520g	0.0667535	g196b	0.0711189	g208b	-0.0508117
g520c3p	-0.0940132	g601	0.0710757	g29c	-0.0969469	g25	0.0727286	g625	0.0675493	g197	0.0637743	let7b	0.0704078	g517a	-0.0500745
g4835p	-0.093633	g15b	0.0703079	g365	0.0937797	g598	-0.0702876	g27a#	0.0674859	g99b#	0.0633283	g192#	-0.0700721	g497	-0.0498431
g454#	-0.0916187	g548d5p	-0.0691155	g181c	0.0933356	g375	0.0685312	g125b	0.0667156	g214	0.062727	g26b	0.0694485	g376a	-0.049613
g4235p	0.0887239	g181a	-0.0690037	g31	-0.0929485	g374	0.0675325	g141	0.0663398	g335#	-0.0625178	g17	0.067506	g345	-0.0491443
g182	0.0872896	g431	0.0687066	g29a	0.0914526	g4835p	-0.0668039	let7f	-0.0650055	g660	-0.0602922	g190	-0.0661593	g141	0.0474242
g596	0.0871079	g1274B	0.0669134	g625#	0.0913287	g744	-0.0657587	g4553p	0.0643225	g539	0.0601213	g15b	0.0622262	g346	0.0466695
g107	-0.0849171	g3245p	0.0668523	g572	0.0897466	g199a	-0.0648157	g18a	-0.0638975	g25	-0.0592301	g335	-0.0617567	g1395p	-0.0452865
g454	0.0844649	g3385P	0.0667262	g126	0.0884399	g579	0.063375	g125a3p	-0.0630475	g431	0.0581591	g571	-0.0615993	g214	0.0449458
g301b	0.0841798	g3423p	0.0661539	g25#	0.0876101	g148a	-0.0594115	g1298	0.062182	g450a	0.057662	g205	0.0615636	g6283p	-0.0442374
g193a3p	0.0827355	g92a1#	0.0653709	g548c5p	-0.0869255	g30e3p	0.0591244	g486	0.0583094	g4093p	-0.0568766	g34b002	0.0611221	g30c	0.0435472
g520g	0.0826739	g520c3p	-0.0640948	g17	0.0826935	g27b#	0.0589887	g596	0.0574447	g589	-0.0562749	g133a	-0.0603841	g107	0.0416099
g656	-0.0769675	g454#	0.0640023	g22	-0.0795279	g196b	-0.0587349	g296	-0.0562758	g1208	0.0556742	g301	-0.0579146	g382	0.0414285
g489	-0.0724582	g15b	-0.063532	g155	0.0780364	g26a	-0.058249	g517c	0.0555478	g5903P	-0.0545941	g365	-0.0576222	g186	-0.0408418
g378	0.0689371	g1180	0.0616944	g532	-0.0778912	g27b	0.0558362	g149#	0.0550114	g622	-0.0544397	g203	0.0555342	g148b	0.0402953
g155	-0.0670854	g15a	0.0601367	g511	0.076931	g19b	0.0520716	let7d	-0.0517563	g191	-0.0543993	g29b	-0.0541607	g7#	-0.0400285
g199a3p	-0.0669072	g3315p	-0.0592549	g579	0.0760192	g657	0.0514741	g191#	0.0516919	g128a	0.0519948	g486	0.0508248	g27a#	0.0395606
g548d5p	-0.0660051	g3425p	-0.0576965	g1291	0.0741346	g346	-0.0508336	g185	-0.0508414	g218	0.0514518	g363	-0.0487304	g155	-0.0394984
g135a	0.0654255	g204	0.0567019	g190	-0.0721459	g766	0.0506211	g1244	0.0504911	g597	0.0479477	g206	0.0486732	g3393p	0.0390342
g500	0.0653851	g5323p	-0.0551221	g199b	0.0716225	g452	-0.0504756	g5763p	0.0501252	g148b#	0.0477562	g155	-0.0485523	g125b	0.0388011
g449b	0.0640888	g106b#	0.0537121	g21	0.0706253	g27a#	0.0495709	g424#	0.0501171	g378	-0.047119	g29a	0.0479416	gU7	0.0380212
g29c	0.0628149	let7g	0.0535522	g148a	0.0693122	g3233p	-0.0490954	g4863p	0.0497714	g192#	-0.0469407	g1275	-0.0469915	g126	0.0374238
g26b#	-0.0581896	g548c5p	-0.0531046	g224	0.0674866	g636	-0.0472855	g141#	0.0478488	g376a	-0.045897	g505	0.0458083	g656	0.0368767
gU8	-0.0577215	g135b#	0.0527585	g148b	-0.0659345	g24	0.0464492	g30e3p	-0.0467594	g517b	-0.0440686	g517a	0.0443831	gU8	0.0364681
g27a#	-0.0568491	g34b002	0.0524435	g8855p	0.0645366	g518f	-0.0437421	g520g	-0.0451489	g550	-0.0433519	let7g	0.0442712	g1243	0.0362798
g1233	0.0550432	g95	-0.0515246	g146a	0.0639623	g3613p	-0.0436252	g205	-0.041629	g135b	-0.0429349	g655	0.0429865	g130a	0.0349748
g566	-0.0528761	g7#	-0.0490101	g597	0.0635493	g1227	-0.0429117	g99a#	-0.0404843	g5823p	0.0414361	g605	0.0399326	g331	-0.0348386
g192	0.0528022	g1267	0.0471509	g301	-0.0634959	g15a	-0.0424043	g19a	-0.0389236	g29a	-0.0393342	g20a	0.039456	g378	0.0339073
g939	0.0516377	g589	-0.0464443	g629	0.0624105	g520c3p	0.0417351	g200b	0.0382445	g664	0.0372026	g218	0.0390324	g143	-0.0336389
g144#	0.0516172	g8865p	0.0458588	g192	-0.0623234	g1183	0.0386563	g320	0.038024	g517c	-0.0367105	g5163p	0.0387998	g1262	-0.0335023
g519a	0.0515604	g221	0.0451401	g449	0.0622406	g5123p	0.0370336	g10b	-0.0377908	g518f	0.0352189	g28	0.0337835	g378	-0.0332962
g10b#	0.04926	g141#	-0.0426479	g206	0.0617458	g107	-0.0369122	g1276	0.0365218	g18b	-0.0350098	g627	0.0337162	g19b1#	-0.0327347
g663B	0.0481431	V158	-0.0414297	g150	0.0613753	g7695p	0.0362024	g200c#	-0.0342438	g15a	0.0343739	gU7	-0.0334364	g18a	0.031298
g511	-0.0465823	g25#	-0.0398075	g1247	-0.0594499	g27a	0.0356684	g204	0.0341928	g145#	0.0343678	g328	-0.0310062	g1267	-0.03115
g3613p	-0.0450374	g571	0.0393901	g212	0.0584178	g132	-0.0336008	g1825	-0.0338531	g3243p	0.0332215	g4255p	0.0299571	g20b	-0.0279732
g664	0.0433691	g376c	-0.0378559	g545#	-0.0583636	g596	0.0320633	g566	-0.0314849	g4255p	-0.0330214	g200a#	-0.0290862	g376c	0.027618
g3245p	-0.0432939	g643	0.0365467	g1	0.0582875	g1247	-0.0317945	glet7i#	0.0292141	g30a3p	-0.0328766	g146b3p	0.0289935	g597	-0.0265108
g433	-0.0424498	g1423p	-0.03482	g320	-0.0573288	g125b2#	-0.0300682	g345	-0.0279836	g1244	0.0269719	g5823p	-0.0288274	g518b	0.0264454
g642	0.0409742	g185	0.0348111	g194	-0.0555957	g199b	-0.0277492	g5423p	0.0272454	g23b	-0.0261415	g652	0.0272364	g545	0.0244802
g92a1#	-0.0401182	g30a5p	-0.0343255	g200c	-0.053336	g141#	-0.0273293	g643	-0.0255273	g639	-0.0253202	g161#	-0.0263742	g598	-0.0241578
V158	-0.0399089	glet7i#	0.0326225	g148b#	-0.0528879	g1303	0.026434	g672	-0.0253152	g196b	0.0239002	gU8	-0.0217078	let7g	-0.0240593
g335	0.0396295	g573	-0.032622	g501	0.0521794	g888	0.0263027	g148b	-0.0252785	g1305	0.0238337	g195	0.02159	g4255p	0.0233671
g221	0.0393825	prognosis	0.0325771	g3233p	-0.0481098	g22	0.0262156	g5903P	-0.0250661	g3423p	0.0204688	g425#	0.0210644	g892b	-0.0224593
g365	-0.0389501	g363	0.0314481	let7a	0.0481082	g200c	-0.0232738	g378	-0.0229533	g26a1#	0.0202748	g191	0.0203917	g1513p	0.0212705
g181a	-0.0388704	g19a	0.0312311	g1262	-0.0454563	g23a	-0.0210258	g766	-0.0225048	g4835p	-0.0198866	g567	-0.0198894	let7f	0.0211342
g494	-0.0365588	g197	-0.0291633	g449b	0.042931	g571	0.0195375	g601	-0.0220561	g362	0.0194155	g642	0.0189832	g4853p	-0.0207922
g93#	0.034336	g34a#	-0.0283323	g24	-0.0417448	g522	-0.0181978	g3385P	-0.0216634	g1	0.0187652	g135b#	0.0183845	g106b#	0.0177359
g99b#	0.0332668	g283p	-0.0281334	g1403p	-0.0415077	g577	0.0181334	g3623p	-0.0214455	g335	-0.0182224	g152	-0.0182027	g99a#	-0.0175641
g3315p	0.0318011	g545#	-0.0267923	g99b#	0.0352044	g192#	-0.0180141	g181c	0.018442	g34a#	-0.0171602	g149#	0.0179524	g4553p	0.0169351
g135b	0.0305327	g1425p	0.024034	g1395p	0.0322397	let7c	0.0174736	g1305	-0.018314	g161#	-0.0155221	g589	0.0176445	g199a3p	-0.0159129
g191#	-0.0292591	g4853p	0.0237378	g573	0.0309174	g31	0.0174371	g197	0.0162557	g27b	-0.0148891	g34a	0.0165372	g10b#	0.0145257
g3393p	0.0280132	g133a	-0.0213282	g1201	0.0290215	g135a	0.0167631	g522	0.0152178	g106b	0.014443	g149	-0.0162192	g8863p	-0.0130899
g892b	-0.0265242	g152	0.0208988	g672	-0.0269847	g1423p	0.0161619	g449b	0.014545	g1274A	0.0143182	g3383p	0.0159392	g601	0.0125898
g320	0.0253715	g193#	-0.0202633	g146b	-0.0262365	g3425p	-0.0161099	g103	0.0143173	g27b#	-0.014272	g9	0.0155273	g1291	-0.0117683
g1274B	0.0245799	g193a5p	0.0188099	gR1393p	0.024828	g34b002	-0.0151129	g1267	0.0141192	g629	-0.014022	g454	-0.0148693	g224	0.0116947
g629	0.021276	g655	-0.0174884	g4853p	-0.0230939	g33a#	0.0146144	g7#	0.0136897	g575	0.0091068	g200b	-0.0137952	g486	0.0108961
g148b#	0.019169	g22	-0.0171356	g145	0.0214177	g283p	-0.0113779	g22#	-0.0129135	g1267	-0.00885727	g382	-0.012397	g1180	0.00801524
g550	0.0176345	g8863p	0.0147434	g1260	0.0189448	gU8	0.0111313	g20a	-0.0121213	gU8	-0.00788824	g4835p	0.0121348	g20a	-0.00608839
g29c#	-0.0167231	g494	0.0131155	g15a	0.0185375	g214	-0.0108776	g30a5p	0.00973519	g376c	-0.00671684	g130a	-0.0109811	g3623p	0.00519271
g1260	0.0133986	g596	0.0104332	g92a	-0.0119007	g450a	-0.00987051	g1395p	-0.0092009	g331	0.00518228	g128a	0.00783807	g592	-0.00504083
g501	0.0132308	g222#	-0.0088679	g181a	-0.00891954	g320	0.0087782	g361	-0.00914217	g497	-0.0050852	g107	0.00722618	g296	0.00387727
g564	-0.0123347	g4255p	-0.00884667	g5423p	-0.00863641	g148b#	0.00853731	g455	0.00671095	g6285p	-0.00414731	g5123p	-0.00462086	g1183	0.00294788
g195	-0.0101084	g144#	-0.00857256	g450a	-0.00842828	g26a1#	-0.00588192	g424	0.0058733	g133a	0.0028329	g5323p	-0.00434055	g5123p	-0.00236062
g597	0.00868985	g9	0.00290177	g125b2#	-0.00691455	g942	0.00465819	g1291	0.00403444	g5323p	-0.00215013	g16	-0.00250344	g34a	-0.0020092
g1267	-0.00456118	g425#	-0.00169135	g3245p	0.0043776	g1267	-0.00354375	g133b	-0.00380339	g150	-0.00200322	g520g	-0.00242496	g660	0.00172457
g449	0.00450757	g378	-0.00168655	g18a	-0.00427895	gU7	-0.0017521	g3613p	0.00145945	g361	0.00144059	g598	-0.000845114	g596	0.00105171
g650	-0.000420762	g378	-0.000911511	g143	0.0031057	g550	9.34512e-06	g99a	-0.00036213	g149	-0.000153983	g20b	0.000210905	g222#	-0.000732538
